# Supplementary material for: Combining metformin and esomeprazole is additive in reducing sFlt-1 secretion and decreasing endothelial dysfunction – implications for treating preeclampsia
Source: PLoS One. 2018 Feb 21;13(2):e0188845. doi: 10.1371/journal.pone.0188845 (PMC5821305; doi:10.1371/journal.pone.0188845)
Supplement: S3 File — (ZIP) [file pone.0188845.s003.zip]

Archive with 4 entries (4 files):
- compressed endothelial dysfunction HUVEC data set.zip
- compressed placental explant data set.zip
- compressed trophoblast experiment data set.zip
- compressed HUVEC experiment data set.zip
